# Supplementary material for: Altered Cellular Protein Quality Control System Modulates Cardiomyocyte Function in Volume Overload-Induced Hypertrophy
Source: Antioxidants (Basel). 2022 Nov 8;11(11):2210. doi: 10.3390/antiox11112210 (PMC9686542; doi:10.3390/antiox11112210)
Supplement: Supplementary file 1 [file antioxidants-11-02210-s001.zip]

Archive with 1 entries (1 files):
- antioxidants-1996036-supplementary.pdf
